# Supplementary material for: An Efficient Method for Selective Syntheses of Sodium Selenide and Dialkyl Selenides
Source: Molecules. 2022 Aug 16;27(16):5224. doi: 10.3390/molecules27165224 (PMC9414418; doi:10.3390/molecules27165224)
Supplement: Supplementary file 1 [file molecules-27-05224-s001.zip]

Archive with 1 entries (1 files):
- molecules-1851933-supplementary.pdf
